# Supplementary material for: Efficient Base-Catalyzed Kemp Elimination in an Engineered Ancestral Enzyme
Source: Int J Mol Sci. 2022 Aug 11;23(16):8934. doi: 10.3390/ijms23168934 (PMC9408544; doi:10.3390/ijms23168934)
Supplement: Supplementary file 1 [file ijms-23-08934-s001.zip]

Archive with 1 entries (1 files):
- ijms-1863460-supplementary.pdf
